# Supplementary material for: Negative emotional state slows down movement speed: behavioral and neural evidence
Source: PeerJ. 2019 Sep 19;7:e7591. doi: 10.7717/peerj.7591 (PMC6754972; doi:10.7717/peerj.7591)
Supplement: Supplemental Information 1 [file peerj-07-7591-s001.zip]

Archive with 24 entries (21 files):
- data_1st revised vesion/behavioral data/
- data_1st revised vesion/behavioral data/action time(2í┴2ANOVA).spv
- data_1st revised vesion/behavioral data/action time(2í┴2ANOVA).xlsx
- data_1st revised vesion/behavioral data/action time(2í┴6ANOVA).spv
- data_1st revised vesion/behavioral data/action time(2í┴6ANOVA).xlsx
- data_1st revised vesion/behavioral data/correlation/
- data_1st revised vesion/behavioral data/correlation/negative condition,theta & action time correlation.spv
- data_1st revised vesion/behavioral data/correlation/negative condition,theta & SAM correlation.spv
- data_1st revised vesion/behavioral data/correlation/neutral condition,theta & action time correlation.spv
- data_1st revised vesion/behavioral data/correlation/neutral condition,theta & SAM correlation.spv
- data_1st revised vesion/behavioral data/correlation/theta,SAM,first acion time.xls
- data_1st revised vesion/behavioral data/emotion self-assessment.spv
- data_1st revised vesion/behavioral data/emotion self-assessment.xlsx
- data_1st revised vesion/EEG data/
- data_1st revised vesion/EEG data/early CNV.spv
- data_1st revised vesion/EEG data/early CNV.xls
- data_1st revised vesion/EEG data/late CNV.spv
- data_1st revised vesion/EEG data/late CNV.xlsx
- data_1st revised vesion/EEG data/P1(2í┴2ANOVA).spv
- data_1st revised vesion/EEG data/P1.xlsx
- data_1st revised vesion/EEG data/PI_ occipital-temporal( Paired t-test ).spv
- data_1st revised vesion/EEG data/thetaú¿2í┴2ANOVAú⌐.spv
- data_1st revised vesion/EEG data/theta.xlsx
- data_1st revised vesion/EEG data/theta_occipital-temporal(Paired t-test).spv
