# Supplementary material for: Negative emotional state slows down movement speed: behavioral and neural evidence
Source: PeerJ. 2019 Sep 19;7:e7591. doi: 10.7717/peerj.7591 (PMC6754972; doi:10.7717/peerj.7591)
Supplement: Supplemental Information 1 [file peerj-07-7591-s001.zip › data_1st revised vesion/behavioral data/action time(2í┴2ANOVA).xlsx]

## Sheet: Sheet1
subject	neu-1st	neu-6st	neg-1st	neg-6st
1	500.6	449.21	515.98	461.07
2	546.77	465.76	723.85	542.03
3	559.8	497.12	594.87	546.37
4	615.83	537.82	613.02	527.62
5	501.22	411.86	584.75	495.34
6	419.87	361.54	440.47	344.66
7	573.87	564.46	733.12	754.5
8	475.66	441.12	490.29	450.11
9	564.34	490.22	587.86	451.6
10	471.55	456.76	486.07	464.84
11	820.31	647.17	807.74	642.2
12	498.03	485.56	530.42	493.1
13	565.75	487.24	524.79	466.72
14	579.33	569.29	804.76	710.82
15	885.6	790.08	899.38	926.91
16	771.9	657.69	715.12	598.6
17	748.75	702.68	755.26	717.47
18	557.66	517.95	573.34	547.21
19	520.17	442.1	825.95	774.59
20	504.72	449.86	577.39	493.12
