# Supplementary material for: Negative emotional state slows down movement speed: behavioral and neural evidence
Source: PeerJ. 2019 Sep 19;7:e7591. doi: 10.7717/peerj.7591 (PMC6754972; doi:10.7717/peerj.7591)
Supplement: Supplemental Information 1 [file peerj-07-7591-s001.zip › data_1st revised vesion/behavioral data/action time(2í┴6ANOVA).xlsx]

## Sheet: Sheet1
subject	neu1	neu2	neu3	neu4	neu5	neu6	neg1	neg2	neg3	neg4	neg5	neg6
participant1	500.6	460.32	443.87	441.72	436.81	449.21	515.98	492.24	470.02	461.65	467.23	461.07
participant2	546.77	483.15	492.11	469.81	466.26	465.76	723.85	529.53	555.87	558.31	586.61	542.03
participant3	559.8	501.67	496.4	510.82	487.01	497.12	594.87	577.32	550.97	553.89	545.86	546.37
participant4	615.83	559.32	531.02	528.18	539.63	537.82	613.02	541.62	522.97	523.4	534.99	527.62
participant5	501.22	405.3	434.28	410.5	425.28	411.86	584.75	536.63	515.24	504.99	496.86	495.34
participant6	419.87	370.86	363.98	369.36	380.82	361.54	440.47	385.92	344.23	336.41	369.82	344.66
participant7	573.87	587.45	553.43	542.91	545.6	564.46	733.12	746.38	776.7	773.41	763.93	754.5
participant8	475.66	457.34	420	404.84	426.92	441.12	490.29	432.29	432.47	433.02	413.11	450.11
participant9	564.34	449.23	447.45	454.7	464.46	490.22	587.86	417.29	432.54	441.64	445.97	451.6
participant10	471.55	476.01	464.41	449.66	445.05	456.76	486.07	491.29	463.96	466.16	451.79	464.84
participant11	820.31	639.51	648.34	666.35	641.72	647.17	807.74	683.79	654	663.34	651.58	642.2
participant12	498.03	487.3	483.9	486.45	481.47	485.56	530.42	493.43	493.76	491.52	488.88	493.1
participant13	565.75	511.73	502.81	484.23	485.79	487.24	524.79	475.24	483.92	470.18	470.76	466.72
participant14	579.33	636.86	590.59	564.78	583.78	569.29	804.76	763.38	751.29	729.88	708.18	710.82
participant15	885.6	820.89	792.91	764.87	765.54	790.08	899.38	915.1	909.8	944.87	927.2	926.91
participant16	771.9	649.73	646.82	647.43	646.31	657.69	715.12	609.49	609.76	600.41	600.14	598.6
participant17	748.75	668.86	688.14	684.05	704.05	702.68	755.26	697.86	701.1	711.59	722.03	717.47
participant18	557.66	517.79	511.08	529.45	509.43	517.95	573.34	548.27	539.38	531.81	547.67	547.21
participant19	520.17	446.42	443.87	433.89	425.25	442.1	825.95	788.77	722.68	723.16	827.43	774.59
participant20	504.72	452.99	459.28	439.56	458.07	449.86	577.39	500.41	484.32	489.66	491.71	493.12
