# Supplementary material for: Negative emotional state slows down movement speed: behavioral and neural evidence
Source: PeerJ. 2019 Sep 19;7:e7591. doi: 10.7717/peerj.7591 (PMC6754972; doi:10.7717/peerj.7591)
Supplement: Supplemental Information 1 [file peerj-07-7591-s001.zip › data_1st revised vesion/behavioral data/correlation/theta,SAM,first acion time.xls]

## Sheet: sheet
	SAM				θ
	neutral	negative			neutral	negative		subject	neu-1st	neg-1st
1	5	1		1	141.852	160.746		1	500.6	515.98
2	4	1		2	24.5198	158.313		2	546.77	723.85
3	5	2		3	52.3771	7.00651		3	559.8	594.87
4	5	2		4	1.46628	12.3529		4	615.83	613.02
5	5	3		5	124.964	sh		5	501.22	584.75
6	6	1		6	18.2067	39.814		6	419.87	440.47
7	5	1		7	41.724	89.6365		7	573.87	733.12
8	5	2		8	38.8561	51.3238		8	475.66	490.29
9	5	4		9	40.7719	22.4179		9	564.34	587.86
10	6	2		10	-28.8235	-13.9323		10	471.55	486.07
11	5	2		11	53.785	104.313		11	820.31	807.74
12	5	2		12	10.709	33.2106		12	498.03	530.42
13	5	3		13	110.077	61.6394		13	565.75	524.79
14	5	4		14	-28.716	-24.8964		14	579.33	804.76
15	5	1		15	-71.1321	15.4973		15	885.6	899.38
16	9	2		16	-5.85324	20.436		16	771.9	715.12
17	6	2		17	184.121	256.113		17	748.75	755.26
18	7	1		18	10.0341	53.1317		18	557.66	573.34
19	5	3		19	9.20331	95.017		19	520.17	825.95
20	5	2		20	9.14448	35.7812		20	504.72	577.39
					36.8644	61.9958			584.086	639.221
