# Supplementary material for: Negative emotional state slows down movement speed: behavioral and neural evidence
Source: PeerJ. 2019 Sep 19;7:e7591. doi: 10.7717/peerj.7591 (PMC6754972; doi:10.7717/peerj.7591)
Supplement: Supplemental Information 1 [file peerj-07-7591-s001.zip › data_1st revised vesion/behavioral data/emotion self-assessment.xlsx]

## Sheet: Sheet1
subject	neutral	negative
participant1	5	1
participant2	4	1
participant3	5	2
participant4	5	2
participant5	5	3
participant6	6	1
participant7	5	1
participant8	5	2
participant9	5	4
participant10	6	2
participant11	5	2
participant12	5	2
participant13	5	3
participant14	5	4
participant15	5	1
participant16	9	2
participant17	6	2
participant18	7	1
participant19	5	3
participant20	5	2
