# Supplementary material for: Negative emotional state slows down movement speed: behavioral and neural evidence
Source: PeerJ. 2019 Sep 19;7:e7591. doi: 10.7717/peerj.7591 (PMC6754972; doi:10.7717/peerj.7591)
Supplement: Supplemental Information 1 [file peerj-07-7591-s001.zip › data_1st revised vesion/EEG data/early CNV.xls]

## Sheet: Sheet1
	Neg-1	Neg-6	Neu-1	Neu-6
1	-1.56151	-6.33549	-3.11488	-6.6985
2	-4.28188	-4.05491	-5.14034	-4.82668
3	-4.31373	-1.31013	-2.37388	-6.56548
4	0.924032	-7.54449	-3.05706	-11.7146
5	-6.91249	-13.1628	-6.7549	-10.3102
6	0.699056	-1.20322	-2.28811	-0.257068
7	-6.90988	-10.768	-7.11451	-8.23022
8	2.47294	-9.3361	0.931891	-9.53587
9	-5.35133	-4.14095	-1.61489	-2.77896
10	-4.94862	-4.33429	-2.33866	-1.78247
11	-2.76569	-2.94413	0.150236	-5.61437
12	0.0972377	-7.60557	1.26763	-5.41812
13	1.87777	-0.444764	-0.583666	0.252369
14	0.244377	-2.73958	-15.2163	-6.93308
15	-4.41851	-2.7705	-4.0907	-6.67094
16	5.75178	-13.0545	1.58511	-12.9205
17	2.7077	-0.307044	0.263946	-0.205908
18	-2.39499	-1.05214	-5.56658	-2.18282
19	-5.41929	-8.39782	-8.59344	-6.30543
20	-4.0404	-3.02361	-1.82294	-5.12273
			多變數檢定a
			效果		數值	F	假設 df	錯誤 df	顯著性	局部 Eta 方形
			情绪	Pillai's 追蹤	0.106999	2.277b	1	19	0.147793	0.106999
				Wilks' Lambda (λ)	0.893001	2.277b	1	19	0.147793	0.106999
				Hotelling's 追蹤	0.119819	2.277b	1	19	0.147793	0.106999
				Roy's 最大根	0.119819	2.277b	1	19	0.147793	0.106999
			次序	Pillai's 追蹤	0.271585	7.084b	1	19	0.0154127	0.271585
				Wilks' Lambda (λ)	0.728415	7.084b	1	19	0.0154127	0.271585
				Hotelling's 追蹤	0.372844	7.084b	1	19	0.0154127	0.271585
				Roy's 最大根	0.372844	7.084b	1	19	0.0154127	0.271585
			情绪 * 次序	Pillai's 追蹤	0.0440007	.874b	1	19	0.361449	0.0440007
				Wilks' Lambda (λ)	0.955999	.874b	1	19	0.361449	0.0440007
				Hotelling's 追蹤	0.0460259	.874b	1	19	0.361449	0.0440007
				Roy's 最大根	0.0460259	.874b	1	19	0.361449	0.0440007
			a. 設計：截距 主旨內設計：情绪 + 次序 + 情绪 * 次序
			b. 確切的統計資料
