# Supplementary material for: Negative emotional state slows down movement speed: behavioral and neural evidence
Source: PeerJ. 2019 Sep 19;7:e7591. doi: 10.7717/peerj.7591 (PMC6754972; doi:10.7717/peerj.7591)
Supplement: Supplemental Information 1 [file peerj-07-7591-s001.zip › data_1st revised vesion/EEG data/late CNV.xlsx]

## Sheet: Sheet1
	neg1	neg6	neu1	neu6
1	-1.62	-9.67	-2.11	-7.48
2	-4.72	-7.33	-6.61	-9.66
3	-4.98	-2.2	-3.69	-7.12
4	-1.44	-8.05	-4.76	-11.34
5	-9.33	-12.54	-8.64	-13.24
6	-1.53	-3.23	-2.23	-2.56
7	-8.02	-11.91	-8.72	-9.45
8	-0.88	-10.35	-0.27	-12.14
9	-8.65	-5.97	-6.36	-6.07
10	-4.87	-8.41	-1.83	-8.34
11	-3.53	-4.64	-4.58	-7.61
12	-2.25	-10.56	-1.64	-9.38
13	-1.06	-3.05	-1.24	-2.97
14	-2.49	-4.22	-3.43	-10.51
15	-3.53	-2.38	-3.76	-5.92
16	0.45	-12.18	-2.93	-12.08
17	1.24	-1.6	-1.48	-2.54
18	-6.25	-6.69	-10.11	-8.95
19	-7.21	-13.26	-9.48	-9.54
20	-4.91	-6.65	-4.56	-8.98
