# Supplementary material for: Negative emotional state slows down movement speed: behavioral and neural evidence
Source: PeerJ. 2019 Sep 19;7:e7591. doi: 10.7717/peerj.7591 (PMC6754972; doi:10.7717/peerj.7591)
Supplement: Supplemental Information 1 [file peerj-07-7591-s001.zip › data_1st revised vesion/EEG data/P1.xlsx]

## Sheet: Sheet1
subject	neg-Frontal	neg-Occipital -temporal	neu-Frontal	neu-Occipital-temporal
participant1	1.37726	16.6841	-2.2083	11.9337
participant2	-2.88211	11.1091	0.599091	8.92985
participant3	-6.88117	6.2559	-6.80023	2.0186
participant4	0.362667	4.13589	-1.74025	2.72476
participant5	-5.32243	10.7906	-9.08277	9.54777
participant6	-5.73033	4.02617	-7.2901	4.02478
participant7	-4.05132	5.04038	-3.60334	3.38125
participant8	-3.24712	8.87585	-3.46527	6.93214
participant9	-4.4049	4.71572	-1.61893	3.21011
participant10	-8.85287	9.9683	-5.22483	6.54909
participant11	-0.669907	10.7752	0.676321	7.34725
participant12	-5.25542	6.14954	-2.36374	5.79055
participant13	-2.75181	7.08701	-2.00288	3.41112
participant14	-1.71228	6.25064	2.13102	10.1783
participant15	1.73736	4.57043	3.14102	4.99834
participant16	-7.66447	5.45062	-7.73635	3.82566
participant17	-3.4461	8.51145	-2.10269	6.80726
participant18	-1.27592	8.52667	-1.67598	2.91867
participant19	-4.39185	7.39944	-18.7264	-3.3957
participant20	-0.401105	4.06113	-3.19731	3.44887
