# Supplementary material for: Negative emotional state slows down movement speed: behavioral and neural evidence
Source: PeerJ. 2019 Sep 19;7:e7591. doi: 10.7717/peerj.7591 (PMC6754972; doi:10.7717/peerj.7591)
Supplement: Supplemental Information 1 [file peerj-07-7591-s001.zip › data_1st revised vesion/EEG data/theta.xlsx]

## Sheet: Sheet1
subject	neg-Frontal	neg-Occipital -temporal	neu-Frontal	neu-Occipital -temporal
participant1	0.202449	212.839	30.2386	189.811
participant2	24.3719	169.387	1.5167	38.3518
participant3	2.66528	-10.2956	-40.107	46.3363
participant4	5.11289	12.0481	12.4189	1.09388
participant5	30.3272	221.813	10.6576	133.489
participant6	35.2736	24.6461	27.6255	21.8182
participant7	6.87588	82.1159	4.35529	29.7991
participant8	0.533213	67.2056	-19.6119	49.5957
participant9	-3.0762	37.9472	5.48375	47.5943
participant10	-8.33098	-14.766	-16.2177	-29.9146
participant11	17.5686	64.0381	-0.957752	23.0253
participant12	100.761	41.8689	32.1844	24.4059
participant13	13.3499	74.0509	4.26386	117.612
participant14	-51.2877	-42.8826	-5.18924	-45.4087
participant15	-5.93335	19.7348	-155.726	-64.5725
participant16	-3.17901	24.0925	-8.61912	-11.636
participant17	27.3193	325.95	-0.979087	233.934
participant18	66.8568	24.6438	36.707	-2.20973
participant19	28.9062	131.768	-3.36619	12.3094
participant20	11.9364	45.5821	13.1507	12.2753
