# Supplementary material for: Negative emotional state slows down movement speed: behavioral and neural evidence
Source: PeerJ. 2019 Sep 19;7:e7591. doi: 10.7717/peerj.7591 (PMC6754972; doi:10.7717/peerj.7591)
Supplement: Supplemental Information 2 [file peerj-07-7591-s002.zip]

Archive with 20 entries (18 files):
- data file/behavioral data/
- data file/behavioral data/action time(2í┴2ANOVA).sav
- data file/behavioral data/action time(2í┴2ANOVA).spv
- data file/behavioral data/action time(2í┴2ANOVA).xlsx
- data file/behavioral data/emotion self-assessment.sav
- data file/behavioral data/emotion self-assessment.spv
- data file/behavioral data/emotion self-assessment.xlsx
- data file/EEG data/
- data file/EEG data/early CNV.sav
- data file/EEG data/early CNV.spv
- data file/EEG data/early CNV.xls
- data file/EEG data/late CNV.sav
- data file/EEG data/late CNV.spv
- data file/EEG data/late CNV.xlsx
- data file/EEG data/P1.sav
- data file/EEG data/P1.spv
- data file/EEG data/P1.xlsx
- data file/EEG data/theta power.sav
- data file/EEG data/theta power.spv
- data file/EEG data/theta power.xls
