# Supplementary material for: Negative emotional state slows down movement speed: behavioral and neural evidence
Source: PeerJ. 2019 Sep 19;7:e7591. doi: 10.7717/peerj.7591 (PMC6754972; doi:10.7717/peerj.7591)
Supplement: Supplemental Information 2 [file peerj-07-7591-s002.zip › data file/behavioral data/emotion self-assessment.xlsx]

## Sheet: Sheet1
subject	neutral	negative
1	5	1
2	4	1
3	5	2
4	5	2
5	5	3
6	6	1
7	5	1
8	5	2
9	5	4
10	6	2
11	5	2
12	5	2
13	5	3
14	5	4
15	5	1
16	9	2
17	6	2
18	7	1
19	5	3
20	5	2
	5.4	2.05
