# Supplementary material for: Negative emotional state slows down movement speed: behavioral and neural evidence
Source: PeerJ. 2019 Sep 19;7:e7591. doi: 10.7717/peerj.7591 (PMC6754972; doi:10.7717/peerj.7591)
Supplement: Supplemental Information 2 [file peerj-07-7591-s002.zip › data file/EEG data/P1.xlsx]

## Sheet: Sheet1
	e1	e2
1	16.8816	12.2598
2	11.2645	9.19954
3	6.28027	2.03786
4	5.27518	3.21377
5	10.8188	9.56383
6	3.89039	3.59776
7	5.21532	3.38771
8	9.56796	7.73269
9	5.67728	4.74471
10	10.1407	6.50329
11	12.3055	8.50402
12	6.41191	5.81122
13	8.27908	3.99172
14	8.12919	12.7072
15	5.24817	5.91708
16	5.48348	4.02858
17	7.84513	6.9499
18	9.44674	2.83087
19	8.38964	0.17772
20	4.06374	3.50796
