# Supplementary material for: Negative emotional state slows down movement speed: behavioral and neural evidence
Source: PeerJ. 2019 Sep 19;7:e7591. doi: 10.7717/peerj.7591 (PMC6754972; doi:10.7717/peerj.7591)
Supplement: Supplemental Information 2 [file peerj-07-7591-s002.zip › data file/EEG data/theta power.xls]

## Sheet: Sheet1
	E1	E2
1	110.293	86.5746
2	128.176	12.4824
3	-1.2461	40.5008
4	4.76219	-0.809426
5	209.521	132.286
6	46.8472	22.7489
7	96.7356	39.7659
8	67.6166	51.974
9	26.9641	40.1582
10	-14.4432	-28.6876
11	94.707	56.6611
12	41.8628	18.9608
13	64.5694	101.89
14	-32.3098	-34.3058
15	11.1813	-80.1599
16	16.5838	-10.8378
17	225.005	140.882
18	61.6409	13.0042
19	82.5118	0.406794
20	38.6812	8.77008
