# Supplementary material for: Negative emotional state slows down movement speed: behavioral and neural evidence
Source: PeerJ. 2019 Sep 19;7:e7591. doi: 10.7717/peerj.7591 (PMC6754972; doi:10.7717/peerj.7591)
Supplement: Supplemental Information 3 [file peerj-07-7591-s003.xlsx]

## Sheet: Sheet1
	CAPS			IAPS
	neutral	negative		neutral	negative
1	293.jpg	205.bmp	1	7002.jpg	1120.jpg
2	297.jpg	268.bmp	2	7004.jpg	1274.jpg
3	329.jpg	522.bmp	3	7006.jpg	2683.jpg
4	336.jpg	539.bmp	4	7035.jpg	2811.jpg
5	345.jpg	572.bmp	5	7041.jpg	3150.jpg
6	346.jpg	587.bmp	6	7056.jpg	6021.jpg
7	352.jpg	158.bmp	7	7059.jpg	6212.jpg
8	361.jpg	167.bmp	8	7161.jpg	6312.jpg
9	367.jpg	179.bmp	9	7179.jpg	6415.jpg
10	403.jpg	225.bmp	10	7185.jpg	9500.jpg
11	465.jpg	251.bmp	11	7217.jpg	9600.jpg
12	479.jpg	525.bmp	12	7233.jpg	9902.jpg
13	534.bmp	537.bmp	13	7950.jpg	7380.jpg
14	665.jpg	620.bmp	14	7235.jpg	9000.jpg
15	698.jpg	626.bmp	15	7175.jpg	9342.jpg
16	725.jpg	144.bmp	16	7090.jpg	1300.jpg
17	735.jpg	145.bmp	17	1675.jpg	1019.jpg
18	739.jpg	149.bmp	18	1726.jpg	6213.jpg
19	768.jpg	151.bmp	19	1935.jpg	6230.jpg
20	772.jpg	152.bmp	20	2191.jpg	1050.jpg
21	803.jpg	156.bmp	21	2393.jpg	1201.jpg
22	808.jpg	168.bmp	22	2487.jpg	2691.jpg
23	834.jpg	176.bmp	23	2850.jpg	9910.jpg
24	843.jpg	187.bmp	24	2880.jpg	2700.jpg
25	287.bmp	188.bmp	25	5471.jpg	2799.jpg
26	315.bmp	229.bmp	26	5510.jpg	2810.jpg
27	327.bmp	466.bmp	27	5532.jpg	2900.jpg
28	747.bmp	544.bmp	28	5740.jpg	2981.jpg
29	387.bmp	545.bmp	29	5531.jpg	2703.jpg
30	839.bmp	552.bmp	30	6150.jpg	3230.jpg
31	234.bmp	558.bmp	31	7000.jpg	3250.jpg
32	292.bmp	571.bmp	32	7009.jpg	5940.jpg
33	298.bmp	597.bmp	33	7020.jpg	6020.jpg
34	304.bmp	196.bmp	34	7010.jpg	6210.jpg
35	324.bmp	246.bmp	35	7034.jpg	6241.jpg
36	396.bmp	554.bmp	36	7036.jpg	6242.jpg
37	401.bmp	536.bmp	37	7037.jpg	6244.jpg
38	690.bmp	562.bmp	38	7038.jpg	6314.jpg
39	682.bmp	581.bmp	39	7039.jpg	6571.jpg
40	702.bmp	612.bmp	40	7043.jpg	6821.jpg
41	700.bmp	245.bmp	41	7050.jpg	8480.jpg
42	705.bmp	549.bmp	42	7053.jpg	9001.jpg
43	726.bmp	232.bmp	43	7055.jpg	9041.jpg
44	733.bmp	240.bmp	44	7080.jpg	9046.jpg
45	741.bmp	173.bmp	45	7170.jpg	9140.jpg
46	828.bmp	243.bmp	46	7187.jpg	9160.jpg
47	829.bmp	253.bmp	47	7100.jpg	9181.jpg
48	842.bmp	511.bmp	48	7207.jpg	9182.jpg
49	211.bmp	540.bmp	49	7211.jpg	9190.jpg
50	258.bmp	146.bmp	50	7242.jpg	9220.jpg
51	296.bmp	142.bmp	51	7247.jpg	9290.jpg
52	310.bmp	532.bmp	52	7484.jpg	9331.jpg
53	313.bmp	159.bmp	53	7491.jpg	9340.jpg
54	319.bmp	160.bmp	54	7500.jpg	9341.jpg
55	360.bmp	171.bmp	55	7547.jpg	9421.jpg
56	382.bmp	175.bmp	56	1616.jpg	9423.jpg
57	410.bmp	180.bmp	57	2038.jpg	9424.jpg
58	477.bmp	182.bmp	58	2102.jpg	9425.jpg
59	482.bmp	183.bmp	59	2190.jpg	9426.jpg
60	514.bmp	185.bmp	60	2214.jpg	9470.jpg
61	603.bmp	189.bmp	61	2235.jpg	9471.jpg
62	692.bmp	195.bmp	62	2514.jpg	9561.jpg
63	763.bmp	213.bmp	63	2518.jpg	9620.jpg
64	767.bmp	219.bmp	64	2575.jpg	9926.jpg
65	777.bmp	222.bmp	65	2579.jpg	9925.jpg
66	192.bmp	244.bmp	66	2593.jpg	7359.jpg
67	294.bmp	248.bmp	67	2840.jpg	2688.jpg
68	295.bmp	259.bmp	68	2980.jpg	2205.jpg
69	289.bmp	270.bmp	69	5500.jpg	1111.jpg
70	291.bmp	526.bmp	70	5520.jpg	1280.jpg
71	305.bmp	569.bmp	71	5530.jpg	2750.jpg
72	306.bmp	573.bmp	72	5533.jpg	3022.jpg
73	307.bmp	577.bmp	73	7025.jpg	3301.jpg
74	311.bmp	588.bmp	74	7042.jpg	3550.jpg
75	322.bmp	150.bmp	75	7052.jpg	6022.jpg
